# Supplementary material for: The Prognostic Impact of the Ki-67 Proliferation Index in Patients with Surgically Treated Spinal Metastases
Source: Cancers (Basel). 2026 Apr 10;18(8):1210. doi: 10.3390/cancers18081210 (PMC13114361; doi:10.3390/cancers18081210)
Supplement: Supplementary file 1 [file cancers-18-01210-s001.zip]

Archive with 1 entries (1 files):
- cancers-4192750-supplementary.pdf
